# Supplementary material for: Dose–response association between admission neutrophil-to-lymphocyte ratio and clinical severity in Gloydius brevicaudus envenomation
Source: Front Immunol. 2026 Mar 25;17:1799662. doi: 10.3389/fimmu.2026.1799662 (PMC13056643; doi:10.3389/fimmu.2026.1799662)
Supplement: Supplementary file 1 [file DataSheet1.csv]

ID	diagnosis.x	injured.part.x	antiveneliang	gender	year	fengbi	SSS	VICC1	WBC1	CRP1.x	N.L1	R2	BMI.comp	VAS	Time1	NEUT1	LYMPH1	PT1	APTT1	FIB1	Time1.cut	WBC1.cut	SSS.cat	PLT1.trans	PLT1.trans.cut
M01316995	1	1	1	0	40	0	1	0	18.38	5.3	6.11	1	22.30814991	1	48	15.08	2.47	14.1	31.1	3.55	2	2	1	266	2
M02047773	1	1	1	0	68	0	1	0	13.64	4.5	6.1	1	25.76298058	1	24	15.08	2.47	12.5	24.7	3.2	2	2	1	96	1
N0103378	1	0	1	1	55	0	1	0	10.44	16	2.3	0	27.04164413	3	48	6.84	2.97	12.4	28.9	3.32	2	2	1	265	2
N0104054	0	1	1	1	65	0	1	1	9.98	1	5.55	1	27.28174603	1	48	7.77	1.4	12.2	27.2	1.49	2	1	1	163	2
N0110028	1	1	1	1	58	0	2	0	19.53	6	15.51	0	25.2493372	1	24	17.22	1.11	12.2	30.7	2.29	2	2	2	24	1
N0112850	0	0	1	1	63	0	1	0	12.25	4	24.48	0	28.02768166	2	12	11.51	0.47	12	29.7	2.38	1	2	1	94	1
N0113273	0	1	1	1	76	0	1	0	8.46	23	2.32	1	22.38631428	1	72	5.26	2.26	11.4	23.8	4.28	2	1	1	57	1
N0114066	0	0	1	1	10	0	1	0	9.97	2	3.14	1	21.63331531	0	12	7.16	2.28	12.8	33.4	2.5	1	1	1	350	2
N0115798	1	0	1	1	71	0	1	0	12.88	10	8.86	1	22.83737024	0	36	10.9	1.23	10.4	31	4.14	2	2	1	126	2
N0118505	0	1	1	1	8	0	1	0	6.45	1	0.66	2	37.19008264	2	18	2.4	3.61	12.2	36.6	1.88	1	1	1	236	2
N0119076	0	0	2	1	32	0	2	1	10.48	4	3.37	-1	25.35154137	1	10	7.42	2.2	13.6	30.4	1.01	1	2	2	81	1
N0119487	1	0	3	1	41	0	1	1	22.93	1	15.06	1	24.76756592	1	24	18.83	1.25	11.1	29.6	1.34	2	2	1	232	2
N0120485	1	1	1	1	25	0	1	0	13.33	12	2.51	0	25.95155709	1	24	8.58	3.42	12.2	32.2	3.47	2	2	1	330	2
N0130456	1	0	1	1	14	0	1	1	12.67	6	7.04	1	25.59373706	1	72	10.57	1.5	13.4	29.4	0.87	2	2	1	248	2
N0130515	1	1	1	0	40	0	1	0	13.65	20	2.88	1	24.43518667	0	72	9.59	3.33	11.4	26.1	2.88	2	2	1	245	2
N0176134	0	0	1	1	15	0	1	0	15.5	29	21.24	0	20.93663912	0	48	13.81	0.65	13.3	34.6	2.19	2	2	1	171	2
N0188451	0	0	1	1	71	0	2	0	6.54	3	2.25	1	24.28097534	2	70	4	1.77	12.7	32.2	3.15	2	1	2	241	2
N0190854	1	0	1	1	46	0	2	0	17.96	6	7.09	0	18.9370029	2	26	15.03	2.12	11	25.5	2.15	2	2	2	7	1
N0192630	1	0	1	1	64	0	2	0	15.32	4.9	19.09	0	25.20920136	2	48	13.75	0.72	11.8	27.9	3.04	2	2	2	290	2
N0196645	1	1	1	1	20	0	1	0	14.12	0.5	17.92	1	22.14532872	2	24	13.26	0.74	12.9	30.7	2.41	2	2	1	110	2
N0198523	0	0	1	1	63	0	1	0	7.33	0.5	5.91	1	27.70083102	3	24	5.8	0.98	11.5	32.5	2.98	2	1	1	186	2
N0198816	0	0	2	0	57	0	1	0	9.94	0.5	5.22	0	30.85399449	1	24	7.88	1.51	13.1	34.1	2.21	2	1	1	193	2
N0199833	1	1	1	0	62	0	1	0	12.64	26.5	2.7	1	24.00548697	1	30	8.57	3.23	13.1	25.2	3.86	2	2	1	324	2
N0201470	1	0	1	1	48	0	2	0	15.95	3.2	9.24	2	25.27346939	1	24	13.49	1.46	11.8	26.4	2.71	2	2	2	207	2
N0202995	0	0	1	1	67	0	2	0	7.27	0.5	3.17	1	25.95155709	1	5	5.18	1.63	11.4	27.2	3.26	1	1	2	234	2
N0204050	1	1	2	1	57	0	2	1	14.39	4.3	10.08	1	28.25698989	2	24	12.4	1.23	13.8	24.1	0.38	2	2	2	209	2
N0206822	1	1	3	1	52	0	2	1	21.24	0.5	41.06	1	22.49134948	1	24	19.71	0.48	15.7	25.5	0.34	2	2	2	194	2
N0209527	1	0	1	0	57	0	2	1	16.76	1	37.42	1	22.0603538	3	24	16.09	0.43	17.5	31.8	0.17	2	2	2	234	2
N0210107	1	1	1	0	54	0	2	1	10.72	14.7	2.23	0	24.76756592	1	4	7.05	3.16	12.2	25.4	0.82	1	2	2	327	2
N0218642	0	0	1	0	40	0	2	0	9.9	1.6	5.3	1	23.4375	2	43	7.9	1.49	13.6	24.6	2.57	2	1	2	18	1
N0219539	0	0	1	0	17	0	1	1	9.41	0.5	1.41	1	25.43268596	1	2	5.11	3.61	11.9	32.8	1.35	1	1	1	262	2
N0222182	0	1	1	0	62	0	1	0	10.22	12.1	18.17	0	22.91303307	1	6	9.45	0.52	12.5	28.2	4.3	1	2	1	234	2
N0266992	0	1	1	0	65	0	1	0	5.98	0.9	11.12	1	22.05805119	2	6	5.45	0.49	11.8	29.4	3.32	1	1	1	154	2
N0267788	1	0	2	0	48	0	1	1	11.25	0.5	16.75	2	16.60899654	1	6	10.22	0.61	12.4	25.5	1.87	1	2	1	180	2
N0268711	0	0	1	1	68	0	2	0	9.88	0.5	16.29	2	28.01022373	2	6	8.96	0.55	12.5	24.9	2.22	1	1	2	212	2
N0269197	1	1	1	0	54	0	1	0	9.15	6.9	4.56	1	34.62603878	2	9	7.07	1.55	11.9	30.5	3.71	1	1	1	185	2
N0267260	0	0	1	0	58	0	2	0	7.76	4.1	1.93	2	25.33333333	1	24	4.45	2.31	12.2	27.8	2.2	2	1	2	29	1
N0327170	1	1	1	1	18	0	1	0	12.08	1.2	3.83	1	18.37682515	1	6	8.99	2.35	12.1	31	2.14	1	2	1	191	2
M03120989	1	0	1	0	18	0	1	1	13.6	5	11.5	1	19.81405274	1	24	12.08	1.05	13.5	31.5	0.85	2	2	1	275	2
N0013784	0	0	2	1	18	0	2	1	9.9	5	2.14	0	20.0617284	3	17	6.1	2.85	320	/	0.12	1	1	2	201	2
N0019100	0	1	1	0	19	0	1	0	11.99	3	3.97	1	20.28479857	1	12	9.05	2.28	13.3	34.4	2.39	1	2	1	192	2
N0044603	1	0	3	1	20	0	3	1	31.93	26	20.61	0	18.9370029	1	3	29.88	1.45	14.7	25.5	0.36	1	2	2	318	2
M03149398	1	1	1	0	22	0	1	0	12.59	52	2.99	0	16.80613424	2	56	8.84	2.96	13.3	25.6	3.97	2	2	1	5	1
M02866900	0	0	1	1	23	0	2	1	11.48	22	14.07	1	22.95908766	1	7	10.13	0.72	12.6	31.7	3.98	1	2	2	262	2
M02989331	1	0	1	1	27	0	1	0	13.61	3	5.29	1	24.8791787	0	4	11	2.08	12.7	34.4	2.62	1	2	1	303	2
M02984252	0	1	1	1	27	0	1	0	4.82	3	1.61	1	22.09317005	0	12	2.75	1.71	12.4	38.8	2.47	1	1	1	247	2
M02989637	0	1	1	1	29	0	1	0	9.99	6	2.68	2	25.60553633	2	2	6.98	2.6	12	42.4	2.65	1	1	1	208	2
M03117380	0	0	2	0	29	0	2	0	10.84	4	15.55	-1	19.6282647	1	27	10.11	0.65	12.4	36.6	2.75	2	2	2	261	2
N0015986	0	0	1	1	29	0	1	0	6.57	3	3.48	1	25.25951557	1	10	4.63	1.33	12.6	27.7	2.91	1	1	1	308	2
M02986284	0	1	1	1	29	0	1	0	9.35	1	1.57	0	24.48979592	1	1	5.2	3.31	11.2	27.6	2.09	1	1	1	196	2
N0316846	1	0	2	1	30	0	1	1	17.97	1.1	15.44	1	22.09317005	1	5	15.9	1.03	12.4	28.6	1.14	1	2	1	146	2
M03144853	1	0	1	0	30	0	2	0	16.41	5	3.07	1	18.48041457	0	9	11.47	3.74	12	27.2	3.74	1	2	2	47	1
N0031910	0	1	1	0	30	0	2	0	9.88	7	2.65	0	29.75778547	0	21	6.65	2.51	10.8	26	3.66	1	1	2	162	2
M03111105	1	1	1	0	33	0	2	0	11.8	6	3.43	1	24.76756592	2	13	8.4	2.45	12.2	26.3	3.61	1	2	2	180	2
N0033346	0	1	1	0	34	0	1	1	6.14	2	1.62	0	25.390625	2	7	3.44	2.12	12.1	37.7	1.59	1	1	1	208	2
M02988439	0	1	1	0	34	0	1	0	9.99	7	5.42	1	29.74419988	2	12	7.91	1.46	10.7	26	4.62	1	1	1	181	2
M02890368	0	0	1	1	35	0	1	0	8.09	1	1.72	1	28.96473469	3	4	4.89	2.84	10.2	29.7	3.24	1	1	1	293	2
N0361098	0	0	1	1	36	0	1	0	7.74	2.5	2.66	0	20.76124567	1	2	5.18	1.95	10.1	31.9	2.83	1	1	1	259	2
M02446459	1	1	2	1	37	0	2	0	19.42	117	9.42	1	26.92743764	1	45	16.58	1.76	10.1	29	6.05	2	2	2	218	2
M02968148	0	1	1	1	38	0	1	0	7.76	61	5.43	2	24.38271605	1	26	6.46	1.19	12.8	27.6	3.32	2	1	1	211	2
N0389901	1	0	2	0	39	0	2	1	13.49	4	15.27	1	24.21875	1	72	12.37	0.81	17.2	26.3	0.75	2	2	2	84	1
M03112857	0	0	1	1	39	0	1	0	10.57	9	2.36	1	20.04744562	2	7	6.81	2.88	11.4	37.7	3.82	1	2	1	229	2
N0033469	0	1	1	1	40	0	1	1	6.95	2	3.81	1	21.2244898	1	12	5.07	1.33	11.1	28.4	1.73	1	1	1	191	2
M02986943	0	1	1	1	40	0	2	0	9.19	8	14.4	1	19.46740129	3	12	8.35	0.58	12	26.9	3.56	1	1	2	26	1
N0024015	1	0	1	0	43	0	1	0	13.17	1	10.18	0	23.4375	1	3	11.5	1.13	11.6	29.6	2.39	1	2	1	197	2
M03110560	0	1	1	0	44	0	1	0	26.5	8	23.89	1	20.2020202	2	35	25.08	1.05	12.1	23.9	3.92	2	2	1	134	2
M02443823	1	0	1	0	44	0	2	0	17.89	4	6.55	1	18.359375	1	32	14.73	2.25	12.5	24.4	2.35	2	2	2	81	1
M02891968	0	1	1	1	44	0	1	0	10	26.7	5.27	0	26.52851035	1	12	7.9	1.5	11.7	31.1	4.41	1	2	1	325	2
N0031317	1	1	1	1	45	0	1	0	12.92	10	13.63	1	24.22145329	2	15	11.31	0.83	11.8	25.8	3.04	1	2	1	138	2
M02447178	1	0	1	1	46	0	2	1	21.8	17	52.28	2	23.38868656	1	7	20.39	0.39	320	400	12	1	2	2	31	1
M02987168	0	0	1	1	46	0	1	0	6.89	1	2.8	2	26.7299275	2	3	4.81	1.72	10.5	28.1	2.65	1	1	1	223	2
N0020659	1	0	1	0	47	0	2	0	11.71	10	6.78	1	27.54820937	2	12	9.63	1.42	13	26	2.75	1	2	2	14	1
M02969939	1	0	1	1	47	0	1	1	12.78	3	5.16	2	20.24489796	1	4	10.06	1.95	11.1	28.1	1.65	1	2	1	238	2
M03140228	1	0	1	1	48	0	1	0	10.42	1	3.9	1	22.4996371	1	10	7.61	1.95	10.9	30.7	2.75	1	2	1	244	2
M03142989	0	0	1	1	48	0	2	1	22.83	49	18.25	1	21.12029385	1	6	21.17	1.16	14.3	28.7	0.62	1	2	2	241	2
M02449863	1	1	1	0	49	0	1	0	11.03	6	5.08	0	22.03856749	3	21	9	1.77	12.3	34.9	3.5	1	2	1	245	2
M02985278	1	0	1	1	49	0	1	0	16.26	1	22.12	1	18.16620425	1	7	15.04	0.68	11.6	38	3.61	1	2	1	233	2
M03143719	1	0	2	1	50	0	2	1	18.58	5	33.85	0	21.71806609	1	5	17.6	0.52	12.8	27.4	0.55	1	2	2	226	2
M03149258	1	1	3	0	50	0	1	1	17.78	3	21.15	0	22.10028959	2	4	16.71	0.79	12.5	27.3	1.49	1	2	1	275	2
M02986210	1	1	1	1	50	0	1	0	19.48	33	23.99	1	28.65013774	1	11	17.75	0.74	12.2	29.6	3.88	1	2	1	211	2
N0330072	0	1	1	0	51	0	2	0	8.27	9.8	9.53	1	24.43518667	0	48	7.43	0.78	11.6	23.2	2.05	2	1	2	64	1
M03112759	0	1	1	0	51	0	3	0	17.23	34	11.24	1	25.78125	0	14	15.63	1.39	13.2	30.9	3.87	1	2	2	27	1
M02443132	0	1	1	0	51	0	1	0	5.35	1	4.15	2	23.87511478	2	11	4.11	0.99	12.1	39.4	2.74	1	1	1	244	2
M02986724	1	0	1	1	51	0	2	0	23.57	22	25.35	-1	29.40778799	1	18	22.31	0.88	11	32.5	2.65	1	2	2	88	1
N0011082	0	0	1	1	52	0	1	0	8.37	1	3.85	1	17.09927841	1	3.5	6.27	1.63	11.9	30.8	2.85	1	1	1	173	2
N0011763	0	0	1	1	52	0	1	1	9.6	7	2.95	0	23.12406059	1	72	6.1	2.07	13.7	26.5	0.67	2	1	1	157	2
M02449329	1	0	1	1	52	0	1	0	18.1	1	4.41	1	23.87511478	1	28	14.1	3.2	11.4	25.9	4.41	2	2	1	380	2
N0327750	0	1	2	0	53	0	2	0	14.7	8.1	3.65	1	24.4140625	0	24	11.89	3.26	11.9	27	4.08	2	2	2	3	1
N0331626	0	0	1	1	53	0	1	0	12.1	1	7.11	0	19.48696145	0	12	10.1	1.42	11.2	31.4	2.8	1	2	1	274	2
M02983473	0	1	1	0	53	0	1	0	9.79	6	7.74	1	28.44444444	2	3	8.36	1.08	9.7	31.5	3.56	1	1	1	185	2
M02984749	1	1	1	1	53	0	1	0	13.07	1	10.96	0	22.4996371	2	5	11.4	1.04	10.9	37.6	2.22	1	2	1	203	2
M02989356	1	0	2	1	54	0	1	0	19.59	18	31.12	0	24.22145329	2	5	18.36	0.59	12	28	2.53	1	2	1	194	2
M03004672	0	1	1	1	54	0	2	1	7.54	4	2.13	1	27.44059917	2	72	4.81	2.26	320	400	0.22	2	1	2	52	1
M02444221	1	0	1	0	54	0	1	0	10.99	5	7.96	1	25.390625	3	22	9.47	1.19	10.3	31.7	2.71	1	2	1	201	2
M02981699	0	1	1	0	54	0	1	0	8.24	2	2.42	0	28.76397107	1	13	5.42	2.24	11.1	29.1	2.92	1	1	1	274	2
N0331525	1	0	1	0	55	0	1	0	18.44	1	16.12	1	23.828125	1	4	16.6	1.03	11.1	29.3	2.59	1	2	1	270	2
M03111388	1	1	1	1	55	0	1	0	13.28	6	8.2	2	20.2020202	1	20	11.32	1.38	10.3	34.8	2.81	1	2	1	225	2
M03142098	0	1	1	1	55	0	1	0	8.27	3	5.44	1	22.49134948	1	3	6.64	1.22	10.5	33.2	2.44	1	1	1	50	1
N0020820	1	1	2	1	56	0	2	1	15.86	4	24.25	1	27.76342975	2	4	14.79	0.61	14.4	28.2	0.46	1	2	2	52	1
M02968298	0	0	1	1	56	0	1	0	11.61	6	4.59	1	20.43816558	1	23	8.85	1.93	11.6	34.7	3.72	1	2	1	152	2
M02987032	0	0	1	1	56	0	1	0	8.71	1	6.33	1	24.21875	3	1	7.03	1.11	10.5	28.6	2.75	1	1	1	226	2
N0030640	0	1	1	0	57	0	2	0	11.09	6	4.14	0	22.89281998	1	20	8.53	2.06	12.2	27	3.38	1	2	2	12	1
N0334865	1	1	1	0	58	0	2	0	14.62	0.9	23.83	1	22.86236854	2	5	13.82	0.58	13	34	3.33	1	2	2	74	1
N0385411	0	0	1	1	58	0	1	0	5.41	1.2	1.64	1	27.58020032	1	3	3.03	1.85	11.2	31.8	3	1	1	1	362	2
N0389287	0	1	1	0	58	0	1	0	9.23	0.9	10.34	0	22.89281998	1	9	8.17	0.79	11.2	31.1	3.15	1	1	1	251	2
M02447003	0	0	1	1	58	0	2	1	7.04	4	1.64	1	16.14152893	2	17	3.99	2.43	11.6	26.9	0.81	1	1	2	10	1
M03111097	0	0	1	1	59	0	1	0	8.61	1	10.15	2	19.03114187	1	14	7.61	0.75	10.9	25.9	2.46	1	1	1	264	2
M03142482	0	1	3	0	59	0	1	1	7.43	54	1.88	2	23.03004535	2	24	4.39	2.34	11.4	27.5	1.9	2	1	1	235	2
N0021491	1	0	2	1	59	0	1	1	22.88	8	18.77	1	27.81588173	2	4	21.02	1.12	16.7	26.3	0.28	1	2	1	212	2
M02980792	0	1	1	0	59	0	1	0	6.92	1	2.99	2	20.2020202	1	12	4.97	1.66	11.8	24.7	2.95	1	1	1	312	2
M02984609	0	0	1	1	60	0	1	0	7.62	98	5.18	2	24.69135802	1	6	5.75	1.11	14.2	35.9	3.41	1	1	1	200	2
M03112322	1	0	1	1	23	1	1	0	20.24	7	11.85	3	20.90238586	3	4	17.89	1.51	11.3	29.6	2.48	1	2	1	230	2
N0096363	1	0	1	0	67	1	2	1	13	24	16.29	5	21.09375	4	24	8.96	0.55	300	400	0	2	2	2	202	2
N0096707	0	0	4	1	42	1	2	1	15.42	5	15.49	4	31.80465784	1	6	13.63	0.88	16	26.6	0.45	1	2	2	125	2
N0098903	1	1	1	0	44	1	2	0	20.48	11	13.27	3	23.62444749	3	11	18.45	1.39	13	26	2.7	1	2	2	21	1
N0099237	1	1	5	1	53	1	2	1	23.96	3	80.46	2	19.59183673	5	7	22.53	0.28	19.1	34.1	0.23	1	2	2	248	2
N0099238	1	0	6	1	42	1	3	1	19.77	1	17.14	4	27.77777778	6	4	16.8	0.98	15.7	30.3	0.35	1	2	2	122	2
N0106109	1	0	1	1	46	1	2	0	16.31	11	4.77	3	23.87543253	4	18	12.82	2.69	12.9	27.2	2.53	1	2	2	6	1
N0106870	1	0	1	1	51	1	1	1	11.97	8	10.48	2	22.49134948	4	12	10.06	0.96	10.8	33	1.73	1	2	1	228	2
N0114140	0	0	1	1	64	1	2	1	4.36	1	18.27	3	22.64737696	3	72	9.87	0.54	13.9	27.3	0.4	2	1	2	58	1
N0117506	1	0	2	1	60	1	2	1	15.99	1	9.94	2	23.66143862	3	2	13.91	1.4	320	400	0	1	2	2	237	2
N0118484	0	1	1	0	68	1	1	0	7.11	7	3.77	3	21.56454491	4	17	5.29	1.4	10.8	25.1	2.84	1	1	1	173	2
N0121032	1	0	1	1	64	1	1	1	14.89	1	36.65	3	26.44897959	4	17	13.93	0.38	10.6	26	1.98	1	2	1	202	2
N0121916	0	0	1	1	14	1	1	0	6.81	1	0.79	3	21.70792339	2	22	2.74	3.46	15.9	30.6	2.35	1	1	1	172	2
N0192558	1	1	1	1	61	1	2	1	22.89	5	21.8	4	24.28097534	3	24	21.15	0.97	15.5	29.6	0.28	2	2	2	371	2
N0194444	0	0	2	0	53	1	1	0	11.65	0.5	5.21	4	20.81165453	4	7	9.37	1.8	13.2	35.1	3.58	1	2	1	290	2
N0199221	1	0	1	0	43	1	2	1	20.86	0.5	5.92	1	34.2403214	4	48	17.12	2.89	16.8	25.4	0.33	2	2	2	15	1
N0200397	1	1	2	1	33	1	2	1	16.83	0.5	6.73	3	27.84205693	4	4	13.72	2.04	11.7	23.6	1.07	1	2	2	283	2
N0207170	0	1	1	1	69	1	1	0	10.99	8.4	3.22	2	25.25951557	2	48	7.67	2.38	12.4	29.6	2.32	2	2	1	194	2
N0208447	0	1	1	0	66	1	2	0	9.53	16.8	2.28	3	24.21875	3	18	6.07	2.66	13.3	26.6	3.93	1	1	2	7	1
N0210678	0	0	1	0	66	1	1	0	10.62	2.7	22.36	3	22.10028959	5	5	9.82	0.44	12.5	27	3.35	1	2	1	252	2
N0214689	1	0	1	0	61	1	2	0	16.19	2.8	12.11	4	22.67995241	7	8	14.18	1.17	10.6	33.3	2.94	1	2	2	27	1
N0221838	0	0	1	0	44	1	1	0	8.14	10.9	2.28	4	20.2020202	3	24	5.27	2.31	11.8	28.5	3.61	2	1	1	128	2
N0223616	1	0	3	1	53	1	3	1	23.7	0.5	29.29	3	23.91581633	5	4	21.09	0.72	12.7	300	0.93	1	2	2	37	1
N0223623	1	1	1	1	23	1	3	1	35.89	2	19.99	3	25.18078512	3	6	32.39	1.62	320	300	0	1	2	2	337	2
N0268048	0	0	1	0	70	1	1	0	9.42	0.8	10.06	3	23.01117686	3	4	8.35	0.83	11.9	32.3	3.93	1	1	1	184	2
N0052055	0	1	2	1	19	1	1	0	8.96	5	10.1	4	20.2812331	3	14	8.08	0.8	12.9	26.9	2.74	1	1	1	172	2
M03052350	1	0	2	1	19	1	2	1	20.03	1	10.33	3	23.88844098	3	6	17.15	1.66	320	400	0.21	1	2	2	16	1
M03146996	1	1	2	1	19	1	2	0	24.33	4	11.1	5	19.00390835	4	14	19.98	1.8	12.8	29	2.29	1	2	2	4	1
M02986075	0	0	1	1	19	1	1	0	11.68	1	8.74	4	19.57633309	1	4	9.96	1.14	11.1	30.9	2.07	1	2	1	269	2
M02440789	1	0	1	1	22	1	1	0	16.66	9	6.61	3	24.48979592	3	3	13.61	2.06	12.2	33.9	2.65	1	2	1	277	2
M03143669	1	0	1	1	23	1	2	1	26.74	13	17.66	2	25.05930703	5	12	24.72	1.4	14.7	29.8	0.51	1	2	2	56	1
M02443832	1	1	1	0	24	1	1	0	24.62	1	7.28	4	26.6727633	6	13	20.74	2.85	11.7	43.1	3.83	1	2	1	279	2
M02987780	1	0	1	1	24	1	2	0	16.16	20	10.81	3	19.57168128	4	12	13.94	1.29	13.6	27.4	3.51	1	2	2	127	2
N0076676	0	0	1	1	28	1	1	0	10.3	6	2.18	2	36.29592223	4	2	6.47	2.97	11.6	29.3	1.84	1	2	1	284	2
M03144262	0	1	1	0	29	1	1	0	8.29	3	5.02	3	22.32142857	3	12	6.58	1.31	10.8	35	2.85	1	1	1	280	2
M02444347	1	1	1	0	29	1	2	0	20.15	1	19.86	2	19.77769867	3	7	18.87	0.95	14.5	31.6	3.54	1	2	2	36	1
M03144874	1	1	1	1	30	1	2	0	14.66	4	10.97	3	24.83564646	4	23	12.83	1.17	13	30	2.85	1	2	2	227	2
M02983004	0	0	1	0	30	1	1	1	9.21	1	8.77	3	19.53125	4	13	8.07	0.92	12.5	26.6	1.8	1	1	1	256	2
M02983560	1	0	1	1	30	1	1	0	11.01	4	2.63	3	17.34304544	2	19	7.18	2.73	11.1	31.4	2.09	1	2	1	121	2
M02442172	1	0	1	1	31	1	2	0	11.32	3	4.51	4	27.77777778	3	10	8.93	1.98	11.6	30.5	2.99	1	2	2	97	1
N0021524	1	1	1	1	34	1	1	1	13.72	1	5.97	4	19.13265306	4	5	11.22	1.88	11.6	28.4	1.87	1	2	1	187	2
M02989687	1	1	1	0	35	1	2	0	20.85	3	22.84	1	21.64412071	4	10	19.87	0.87	13.9	29.1	3.41	1	2	2	358	2
N0019900	1	0	1	1	37	1	2	1	16.19	7	23.63	3	30.0232438	4	7	15.36	0.65	320	400	0.21	1	2	2	160	2
N0039157	0	1	2	1	38	1	2	0	9.39	3	4.52	2	33.21799308	2	3	7.32	1.62	12.5	31.7	2.27	1	1	2	50	1
M03147065	1	0	1	1	40	1	3	1	17.74	8	30.5	3	21.63114885	3	8	17.08	0.56	12.9	26.1	0.78	1	2	2	306	2
M02449904	1	1	1	0	40	1	2	1	29.16	9	83.47	3	20.76124567	5	11	28.38	0.34	320	400	12	1	2	2	219	2
M02446944	1	0	1	1	42	1	1	0	19.93	1	9.98	4	20.2020202	7	4	17.56	1.76	10.7	314	3.03	1	2	1	210	2
N0030023	0	1	1	1	43	1	1	0	10.82	1	6.72	4	25.05930703	3	3	9.01	1.34	11.6	30.3	2.47	1	2	1	221	2
N0030979	1	0	3	0	43	1	2	1	18.5	1	8.64	3	19.47714681	5	5	16.07	1.86	320	400	12	1	2	2	279	2
M03148762	1	0	1	1	44	1	2	1	17.11	12	3.25	3	22.85714286	3	4	12.26	3.77	10.5	30.2	1.94	1	2	2	43	1
M03110775	0	1	1	0	45	1	1	0	11.89	1	8.82	3	29.296875	3	3	10.41	1.18	11.2	31.4	3.42	1	2	1	258	2
M02449607	1	0	1	1	46	1	2	0	20.25	22	18.38	4	25.95155709	3	14	18.93	1.03	11.8	34.9	3.64	1	2	2	9	1
M02981113	1	1	1	0	46	1	1	0	12.22	1	10.31	3	24.21875	3	4	10.83	1.05	11.5	33.1	3.25	1	2	1	131	2
M02988167	1	1	1	0	46	1	1	0	15	1	28.36	5	20.2020202	4	8	14.18	0.5	12.1	30	3.07	1	2	1	249	2
M03112824	0	0	1	1	48	1	1	0	6.87	1	2.71	4	21.29529475	1	4	4.71	1.74	11.1	29.4	2.62	1	1	1	174	2
M03114602	0	1	1	0	48	1	2	0	5.59	3	2.2	3	24.609375	3	24	3.58	1.63	12.2	36.7	2.94	2	1	2	77	1
M02447080	1	1	1	1	48	1	1	0	10.2	7	14.32	2	24.48979592	5	14	9.45	0.66	11.2	29.8	2.24	1	2	1	174	2
N0037568	0	1	1	1	49	1	1	0	5.98	1	2.76	4	23.66143862	6	7	3.92	1.42	11.6	35.3	2.39	1	1	1	193	2
M02869950	0	0	1	1	49	1	1	0	9.65	1	1.86	3	23.66143862	4	4	6.1	3.28	12.3	45.5	2.41	1	1	1	216	2
N0043666	1	0	1	0	50	1	2	1	17.46	1	20.99	2	24.1671624	4	8	16.37	0.78	11.6	32.7	1.87	1	2	2	188	2
M02988181	1	0	1	1	50	1	1	0	10.28	5	5.32	3	19.48696145	3	14	8.19	1.54	11.3	28.3	2.59	1	2	1	152	2
M02980926	1	1	2	1	50	1	2	1	16.22	27	6.8	2	26.82742078	3	10	13.87	2.04	16.1	31.1	0.31	1	2	2	11	1
M02983825	0	1	1	0	50	1	1	0	9.41	3	24.64	3	22.03856749	4	34	8.13	0.33	11.2	27.5	2.47	2	1	1	248	2
N0318365	1	0	1	1	51	1	3	1	14.84	0.5	1.61	3	23.03004535	4	4	8.9	5.54	320	400	12	1	2	2	273	2
N0035893	0	1	2	1	51	1	1	0	7.91	4	2.7	3	25.97867957	2	18	5.08	1.88	12.4	32.7	2.21	1	1	1	11	1
M03111341	1	1	1	0	51	1	2	0	14.36	8	14.68	4	28.76397107	3	9	12.77	0.87	12.1	33.3	3.21	1	2	2	32	1
M03145973	0	0	1	0	51	1	1	0	6.34	4	7.45	4	21.484375	4	8	5.51	0.74	11.2	32.4	2.81	1	1	1	244	2
M03110236	0	1	1	0	52	1	1	0	14.4	1	16.47	1	20	4	10	13.01	0.79	11.4	24.2	3.4	1	2	1	81	1
M03110786	0	1	1	0	52	1	1	0	5.43	3	3.05	3	26.6727633	4	3	3.84	1.26	11.2	32.1	2.81	1	1	1	308	2
N0015516	0	0	1	0	52	1	1	0	12.11	1	8.41	2	24.97704316	2	2	10.35	1.23	11.7	30.2	2.49	1	2	1	300	2
N0315341	0	1	1	0	53	1	1	0	15.6	0.5	14.13	3	35.70810249	3	5	13.99	0.99	13.1	33.4	2.95	1	2	1	162	2
N0337543	0	0	1	1	53	1	2	0	8.16	1.4	8.41	3	21.51385851	5	8	6.9	0.82	12.5	27.4	2.6	1	1	2	7	1
N0041150	1	1	1	0	53	1	1	0	16.31	6	2.47	4	31.21748179	7	6	11.13	4.5	12.3	30.8	3.42	1	2	1	314	2
M02984578	0	1	1	1	53	1	1	0	7.49	6	2.6	4	29.00059488	3	2	5.04	1.94	11	34.7	3.41	1	1	1	277	2
N0031959	1	0	1	1	54	1	1	0	17.8	4	14.21	3	18.02595738	5	4	16.48	1.16	11.2	29.3	2.25	1	2	1	370	2
N0038692	1	0	2	1	54	1	2	1	12.03	4	11.5	3	21.2585034	3	11	10.58	0.92	11.6	28.8	1.32	1	2	2	30	1
N0023561	0	0	1	0	54	1	1	0	8.3	3	5.32	3	25	3	5	6.7	1.26	11.2	28.4	3.21	1	1	1	221	2
M02446029	1	0	1	0	54	1	1	0	16.89	3	8.28	4	30.0432623	3	20	14.4	1.74	10.9	28.8	3.68	1	2	1	250	2
M02984549	0	1	1	0	54	1	1	0	5.32	1	1.07	3	27.34375	3	16	2.39	2.24	11.3	36.5	3.07	1	1	1	198	2
M04110346	0	0	3	1	55	1	2	1	8	3	1.75	5	20.76124567	4	12	4.56	2.61	13	32.3	1.45	1	1	2	11	1
M02446519	0	0	1	0	55	1	1	0	6.37	1	2.87	4	25.23634033	1	9	4.48	1.56	11	27.4	3.15	1	1	1	264	2
M03142831	1	0	2	1	56	1	1	1	12.57	4	9.18	3	25.35154137	3	3	11.01	1.2	14.7	29.9	0.35	1	2	1	253	2
N0032871	0	0	1	0	57	1	1	0	9.62	6	4.66	2	24.4646016	5	3	7.55	1.62	12.2	28.8	3.38	1	1	1	231	2
M02989938	1	0	1	0	57	1	2	0	19.11	21	22.25	4	22.89281998	6	15	17.8	0.8	12.8	28.3	2.11	1	2	2	84	1
N0339924	1	0	2	1	58	1	1	1	17.22	0.7	17.12	3	27.54820937	4	24	15.58	0.91	11.1	28.7	1.54	2	2	1	240	2
M02445636	1	0	1	1	58	1	1	0	13.83	8	4.84	2	26.0261749	4	4	10.84	2.24	11.4	28.8	3.13	1	2	1	240	2
M02988330	0	1	2	1	59	1	1	0	8.83	3	7	3	25.84776822	3	7	6.86	0.98	11.7	30.7	2.92	1	1	1	277	2
N0025248	0	0	1	0	59	1	1	0	6.4	1	6.9	2	24.97398543	3	3	5.31	0.77	12.8	29.3	2.98	1	1	1	217	2
M02440531	0	0	1	1	59	1	1	0	8.89	5	24	3	20.70081674	4	4	8.4	0.35	10.5	31.5	2.99	1	1	1	171	2
M03147399	1	1	2	0	60	1	2	0	11.14	26	10.3	3	27.94214333	4	15	9.58	0.93	11.9	26.9	2.89	1	2	2	9	1
M02969102	1	0	1	1	25	1	1	0	13.58	1	6.65	3	21.97133586	2	2	11.38	1.71	10.8	41.6	1.53	1	2	1	196	2
N0388213	0	0	1	1	58	1	1	0	7.67	3.6	9.43	4	26.21882086	2	6	6.51	0.69	10.9	27.5	3.45	1	1	1	164	2
